# Supplementary material for: Bis(2-bromo­acetato-κ2 O,O′)(1,10-phenanthroline-κ2 N,N′)copper(II)
Source: Acta Crystallogr Sect E Struct Rep Online. 2009 Mar 19;65(Pt 4):m417. doi: 10.1107/S1600536809009349 (PMC2968837; doi:10.1107/S1600536809009349)
Supplement: Supplementary file 2 [file e-65-0m417-Isup2.hkl]

# 
# h,k,l, Fc-squared, Fo-squared, sigma(Fo-squared) and status flag 
# 
data_I
_shelx_title ' 080411c in C2/c' 
_shelx_refln_list_code          4 
_shelx_F_calc_maximum      435.81 
_exptl_crystal_F_000      1012.00 
_reflns_d_resolution_high  0.8395 
 
loop_ 
 _symmetry_equiv_pos_as_xyz 
 'x, y, z' 
 '-x, y, -z+1/2' 
 'x+1/2, y+1/2, z' 
 '-x+1/2, y+1/2, -z+1/2' 
 '-x, -y, -z' 
 'x, -y, z-1/2' 
 '-x+1/2, -y+1/2, -z' 
 'x+1/2, -y+1/2, z-1/2' 
 
_cell_length_a    10.3898 
_cell_length_b    17.9738 
_cell_length_c    10.1822 
_cell_angle_alpha  90.000 
_cell_angle_beta  116.142 
_cell_angle_gamma  90.000 
 
_shelx_F_squared_multiplier     1.000 
 
loop_ 
 _refln_index_h 
 _refln_index_k 
 _refln_index_l 
 _refln_F_squared_calc 
 _refln_F_squared_meas 
 _refln_F_squared_sigma 
 _refln_observed_status 
   2   0   0     1059.64      874.38     76.42 o 
   4   0   0    35748.64    37684.53   1509.31 o 
   6   0   0      452.73      756.08    137.97 o 
   8   0   0     2378.62     3098.78    255.51 o 
  10   0   0     1183.31     1663.05    265.26 o 
   1   1   0    14050.10    15120.00    969.00 o 
   3   1   0    29536.65    30233.54    854.87 o 
   5   1   0     3778.39     4584.45    165.91 o 
   7   1   0     6024.74     7595.76    266.95 o 
   9   1   0      259.42      424.16    145.45 o 
  11   1   0      703.82      941.23    211.45 o 
   2   2   0      136.61      210.32     42.69 o 
   4   2   0      381.04      489.57     57.64 o 
   6   2   0     2432.15     2785.47    138.03 o 
   8   2   0      603.11      834.05    132.84 o 
  10   2   0      346.73      565.21    167.74 o 
   1   3   0     4855.36     4803.99    303.81 o 
   3   3   0     1111.25      899.04     56.17 o 
   5   3   0    12281.76    12080.66    449.69 o 
   7   3   0     2610.37     3320.23    224.99 o 
   9   3   0     3963.77     5261.43    275.78 o 
  11   3   0       38.77      155.54    192.72 o 
   0   4   0     1172.96      844.59     98.22 o 
   2   4   0     5098.20     3873.54    131.39 o 
   4   4   0     7178.39     6372.73    310.31 o 
   6   4   0       83.28      135.40     84.76 o 
   8   4   0      325.42      416.06    127.08 o 
  10   4   0        4.66      114.97    177.19 o 
   1   5   0       76.96       42.70     36.87 o 
   3   5   0      431.33      395.89     75.06 o 
   5   5   0     1951.61     1615.67    114.85 o 
   7   5   0      222.21      570.65    153.52 o 
   9   5   0       25.97      182.73    199.01 o 
   0   6   0    58349.96    61010.27   3910.27 o 
   2   6   0    47251.56    43592.09   1558.42 o 
   4   6   0     5122.33     4607.91    198.67 o 
   6   6   0     8628.40     8877.41    420.59 o 
   8   6   0       34.31      117.95    174.84 o 
  10   6   0       13.04       64.74    219.86 o 
   1   7   0     1912.99     1785.88    107.20 o 
   3   7   0      371.27      422.93     63.57 o 
   5   7   0    27326.39    27816.53   1135.70 o 
   7   7   0      129.47       66.26    148.47 o 
   9   7   0     3173.19     3450.62    289.08 o 
   0   8   0     1230.17     1115.44    187.69 o 
   2   8   0     3216.36     3400.26    171.06 o 
   4   8   0     4188.47     4212.25    169.53 o 
   6   8   0     5023.26     4629.44    278.58 o 
   8   8   0     1213.04     1565.95    211.26 o 
  10   8   0      115.27      134.18    223.07 o 
   1   9   0      387.70      362.88     75.09 o 
   3   9   0    19413.17    20672.37    769.07 o 
   5   9   0      776.08      958.00    119.88 o 
   7   9   0     4551.41     4704.45    352.44 o 
   9   9   0      177.50      200.42    204.77 o 
   0  10   0    38845.82    48561.44   3151.33 o 
   2  10   0     1879.76     2286.48    157.57 o 
   4  10   0    13429.40    14469.81    469.15 o 
   6  10   0      514.73      467.74    126.73 o 
   8  10   0       38.21       26.64    180.69 o 
   1  11   0       78.67       44.47    123.32 o 
   3  11   0     5543.14     6486.02    299.35 o 
   5  11   0       82.57      -99.31    108.95 o 
   7  11   0      929.77     1005.64    179.78 o 
   9  11   0       14.48       63.64    209.96 o 
   0  12   0     2315.34     2012.81    325.32 o 
   2  12   0    10463.84    11728.37    612.08 o 
   4  12   0     2271.04     2407.01    161.04 o 
   6  12   0     1832.55     1958.02    176.73 o 
   8  12   0       48.03       87.96    200.71 o 
   1  13   0      241.30      205.84    165.01 o 
   3  13   0     1620.57     2061.38    190.14 o 
   5  13   0     2171.47     2213.20    182.70 o 
   7  13   0     1319.52     1502.97    229.65 o 
   0  14   0    13479.12    17385.88   1249.87 o 
   2  14   0     1089.99     1299.93    248.55 o 
   4  14   0     1151.71     1446.03    149.65 o 
   6  14   0       43.92       22.12    148.66 o 
   8  14   0        9.86       71.86    220.78 o 
   1  15   0     5409.19     7620.82    492.52 o 
   3  15   0      144.70       98.13    149.79 o 
   5  15   0     1558.44     1965.99    198.23 o 
   7  15   0       44.54      106.06    198.54 o 
   0  16   0     4859.56     6802.14    680.71 o 
   4  16   0      462.64      557.18    148.18 o 
   6  16   0     1491.65     1603.10    204.36 o 
   1  17   0      626.95     1329.58    293.60 o 
   3  17   0      122.90      152.54    270.01 o 
   5  17   0     3164.04     3900.19    891.81 o 
   0  18   0     4322.87     6255.25    729.63 o 
   2  18   0       45.62      -54.79    286.03 o 
   4  18   0     1816.62     2733.33    349.78 o 
   6  18   0       47.80       90.20    246.82 o 
   1  19   0       62.84       64.12    314.32 o 
   5  19   0      164.69     -164.28    545.35 o 
   2  20   0      200.41      223.08    346.85 o 
   1  21   0        2.00     -224.29    362.01 o 
 -11   1   1       43.17      127.04    155.26 o 
  -9   1   1       39.78       26.81    119.87 o 
  -7   1   1     3327.93     3845.87    163.40 o 
  -5   1   1      114.47      184.58     56.38 o 
  -3   1   1   189931.91   188619.28   5257.22 o 
   1   1   1    37968.83    38657.06   1264.18 o 
   3   1   1     5499.74     5151.75    165.48 o 
   5   1   1     2901.84     2828.91    133.29 o 
   7   1   1      390.02      373.20    124.64 o 
   9   1   1      293.22      275.22    159.38 o 
  -8   2   1     1180.75     1491.75    127.55 o 
  -6   2   1    12381.34    13173.56    514.73 o 
  -4   2   1      630.47      753.97     55.19 o 
  -2   2   1    12987.28    12888.82    428.16 o 
   0   2   1    23165.25    23234.15   1347.90 o 
   2   2   1    17613.29    16572.34    921.56 o 
   4   2   1    27339.81    28274.71    807.92 o 
   6   2   1     1998.39     2088.94    135.38 o 
   8   2   1     3186.22     3933.58    210.56 o 
  10   2   1       24.35      125.87    194.65 o 
 -11   3   1      211.34      284.21    219.43 o 
  -9   3   1      654.14      934.59    136.01 o 
  -7   3   1     3325.47     3525.85    156.72 o 
  -5   3   1     1277.01     1182.98     69.72 o 
  -3   3   1     4874.90     4507.02    130.86 o 
  -1   3   1      495.87      613.00     34.70 o 
   1   3   1    23839.53    25737.51   1112.26 o 
   3   3   1     9630.33     9132.35    313.88 o 
   5   3   1      809.82      871.67    124.10 o 
   7   3   1     2221.23     2628.01    164.94 o 
   9   3   1      665.44      890.19    188.35 o 
 -10   4   1       61.42       85.59    189.60 o 
  -8   4   1     7949.25     9500.96    895.23 o 
  -6   4   1      100.61      117.14     67.76 o 
  -4   4   1    12139.21    11126.59    406.29 o 
  -2   4   1     3646.10     3145.28    108.03 o 
   0   4   1     8204.83     8732.48    323.21 o 
   2   4   1    24418.68    22688.00    685.05 o 
   4   4   1      282.19      199.69     67.18 o 
   6   4   1    14806.03    15320.03    465.80 o 
   8   4   1      174.53      337.88    156.61 o 
  10   4   1     1738.29     1988.17    230.88 o 
 -11   5   1      724.81      839.91    235.78 o 
  -9   5   1     1080.80     1421.64    200.98 o 
  -7   5   1        3.60       37.77    121.61 o 
  -5   5   1    22210.96    21375.52    739.29 o 
  -3   5   1    14695.20    14157.30    436.26 o 
  -1   5   1    46336.94    43812.66   1988.13 o 
   1   5   1    13126.90    13683.99    502.50 o 
   3   5   1    46750.27    43238.92   1290.57 o 
   5   5   1      331.74      305.28     72.90 o 
   7   5   1     1391.66     1646.35    162.25 o 
   9   5   1     1478.01     1950.91    211.69 o 
 -10   6   1      182.85       78.49    202.30 o 
  -8   6   1     5532.29     5944.37    502.63 o 
  -6   6   1      154.20      184.02     83.45 o 
  -4   6   1     5779.04     5512.94    189.37 o 
  -2   6   1      169.05      135.74     46.31 o 
   0   6   1     4690.37     5040.60    252.79 o 
   2   6   1    19787.73    21882.76    795.77 o 
   4   6   1     3602.93     3333.92    167.30 o 
   6   6   1     8676.65     8153.17    550.79 o 
   8   6   1       79.88       18.49    183.92 o 
  10   6   1      499.95      639.81    252.39 o 
  -9   7   1        1.93      -21.37    171.56 o 
  -7   7   1     4373.27     4796.14    502.35 o 
  -5   7   1      675.50      786.30     72.30 o 
  -3   7   1    17143.44    17137.01    549.84 o 
  -1   7   1    10390.68    10442.21    507.69 o 
   1   7   1    18223.51    17881.27    656.52 o 
   3   7   1     1185.35     1225.97     93.89 o 
   5   7   1     2109.98     2077.91    151.89 o 
   7   7   1      196.60      298.19    168.86 o 
   9   7   1       32.01       50.73    211.64 o 
 -10   8   1      136.07      298.25    211.67 o 
  -8   8   1     2379.02     2653.58    241.85 o 
  -6   8   1     4274.45     4250.92    260.34 o 
  -4   8   1      267.43      264.25     61.07 o 
  -2   8   1       31.84       -0.61     56.86 o 
   0   8   1     5862.92     5677.41    277.22 o 
   2   8   1    17782.85    19959.96    737.72 o 
   4   8   1     5767.68     4791.22    193.82 o 
   6   8   1     4952.05     4720.39    281.05 o 
   8   8   1      919.83     1266.20    234.42 o 
  -9   9   1      351.70      428.43    196.63 o 
  -7   9   1      533.67      704.84    154.25 o 
  -5   9   1     1429.01     1357.33    104.69 o 
  -3   9   1     5705.13     6204.34    252.86 o 
  -1   9   1     8851.38     8993.73    463.41 o 
   1   9   1     2649.02     2985.96    204.92 o 
   3   9   1     1016.49     1150.52    191.97 o 
   5   9   1      580.33      521.00    117.11 o 
   7   9   1        0.85      -24.60    167.46 o 
   9   9   1      323.28      376.42    229.87 o 
 -10  10   1      361.99      443.98    226.23 o 
  -8  10   1      109.17      180.96    167.61 o 
  -6  10   1     1177.70     1271.58    134.65 o 
  -4  10   1        0.86      -36.33     68.22 o 
  -2  10   1     4508.41     4124.50    204.73 o 
   0  10   1     2348.25     2297.20    210.21 o 
   2  10   1      296.87      318.15    103.87 o 
   4  10   1     1860.47     1842.26    139.65 o 
   6  10   1      218.99      244.77    160.82 o 
   8  10   1     1655.53     1903.91    565.94 o 
  -9  11   1      253.25      173.22    229.37 o 
  -7  11   1     1954.54     2232.83    223.37 o 
  -5  11   1      856.79      908.80    101.86 o 
  -3  11   1    23121.64    24334.51    903.03 o 
  -1  11   1     3410.00     3529.32    331.03 o 
   1  11   1    31752.45    36464.43   1333.89 o 
   3  11   1     1670.86     1833.73    173.32 o 
   5  11   1     1931.35     1888.61    174.78 o 
   7  11   1     1000.54      931.85    205.01 o 
   9  11   1      180.05       27.97    228.71 o 
  -8  12   1       41.67       26.18    180.31 o 
  -6  12   1     4747.70     4593.75    241.17 o 
  -4  12   1        5.26     -131.03     87.35 o 
  -2  12   1     7028.70     7439.50    447.24 o 
   0  12   1     9203.03    10269.83    553.03 o 
   2  12   1      408.78      627.43    171.57 o 
   4  12   1     7454.02     7766.38    345.17 o 
   6  12   1      220.59      309.23    177.40 o 
   8  12   1     2048.05     2536.19    284.00 o 
  -9  13   1      849.48      953.13    275.72 o 
  -7  13   1        5.29      -57.31    140.55 o 
  -5  13   1     6962.78     7712.69    289.96 o 
  -3  13   1     4686.66     5322.69    269.26 o 
  -1  13   1    13666.08    15320.03    781.21 o 
   1  13   1      812.20     1063.01    204.20 o 
   3  13   1     2528.24     2750.95    231.21 o 
   5  13   1       34.42      -88.53    138.36 o 
   7  13   1     1345.33     1667.21    236.18 o 
  -8  14   1     1618.43     1908.06    274.33 o 
  -6  14   1       39.95       -6.12    142.78 o 
  -4  14   1     4731.50     5688.20    243.49 o 
  -2  14   1     6916.83     8063.55    488.61 o 
   0  14   1      841.95     1202.24    315.03 o 
   2  14   1     4516.50     5709.50    304.09 o 
   4  14   1      550.54      651.07    143.55 o 
   6  14   1     4578.64     4743.85    318.06 o 
  -7  15   1      315.55      191.74    161.82 o 
  -5  15   1      993.67     1377.00    146.66 o 
  -3  15   1     5983.74     7345.53    471.54 o 
  -1  15   1     5004.70     7186.08    470.16 o 
   1  15   1     1549.18     2245.40    279.54 o 
   3  15   1     2585.76     3534.88    301.02 o 
   5  15   1       30.31        6.52    158.36 o 
   7  15   1      192.37      114.63    198.73 o 
  -6  16   1       14.86        8.60    163.51 o 
  -4  16   1      154.59       47.84    205.77 o 
  -2  16   1       11.19      -33.56    198.62 o 
   0  16   1      351.11      281.31    224.21 o 
   2  16   1      132.08       51.04    243.00 o 
   4  16   1       37.75       25.89    143.79 o 
   6  16   1       15.62     -149.21    191.05 o 
  -7  17   1      132.35       69.44    237.96 o 
  -5  17   1      454.05      915.02    413.06 o 
  -3  17   1     4147.65     5411.33    436.78 o 
   1  17   1     2316.22     3521.09    396.24 o 
   3  17   1     1219.65     2103.47    339.37 o 
   5  17   1       20.87      -22.75    169.97 o 
  -6  18   1       43.45       85.85    504.80 o 
  -4  18   1      519.28      923.65    283.88 o 
  -2  18   1       19.98      -72.84    250.04 o 
   0  18   1      115.84      294.50    273.74 o 
   4  18   1      433.93      698.44    333.59 o 
  -5  19   1      193.48      211.48    557.72 o 
  -3  19   1      251.57      -32.29    293.62 o 
  -1  19   1      126.93       57.98    283.68 o 
   1  19   1      536.38      959.49    329.55 o 
   3  19   1      134.20      516.29    344.30 o 
  -4  20   1       40.01      -96.46    344.35 o 
  -2  20   1      235.85      452.61    319.51 o 
   0  20   1      496.77      987.53    354.17 o 
   2  20   1      138.64      668.43    361.16 o 
  -1  21   1      699.04     1229.45    378.42 o 
 -10   0   2     1505.38     1957.48    211.79 o 
  -8   0   2     1234.67     1215.51    167.13 o 
  -6   0   2    69681.74    71633.66   2838.55 o 
  -2   0   2   150295.81   160795.83   9266.29 o 
   0   0   2    35939.80    37097.13   2146.25 o 
   2   0   2    27997.22    26018.76   1042.26 o 
   4   0   2     1062.49     1147.39    123.62 o 
   6   0   2      343.87      135.79    215.00 o 
   8   0   2     1043.33     1250.35    329.11 o 
  10   0   2        7.77     -163.18    266.56 o 
 -11   1   2      112.42      113.45    133.12 o 
  -9   1   2     1484.29     1870.41    136.54 o 
  -7   1   2      101.93       16.93     72.75 o 
  -5   1   2    21357.51    22458.32    724.85 o 
  -3   1   2     4150.58     4133.04    136.35 o 
   1   1   2     9333.96     8842.32    299.12 o 
   3   1   2       27.15       88.75     47.42 o 
   5   1   2     8152.41     8638.92    282.33 o 
   7   1   2      873.21      836.12    142.94 o 
   9   1   2      732.49      960.55    185.29 o 
 -10   2   2      162.14      300.13    121.19 o 
  -8   2   2      464.76      607.18     96.89 o 
  -6   2   2     7935.01     8639.55    268.44 o 
  -4   2   2    11057.61     9775.16    297.27 o 
  -2   2   2     7250.55     8417.97    301.96 o 
   0   2   2    12135.62    12138.04    531.84 o 
   2   2   2      516.07      672.34     43.46 o 
   4   2   2     2443.21     2457.27    112.46 o 
   6   2   2     6418.39     7372.10    377.39 o 
   8   2   2      733.00      744.84    180.86 o 
  10   2   2      585.81      602.35    218.12 o 
 -11   3   2     1980.05     2078.83    287.18 o 
  -9   3   2     1578.54     1739.30    157.36 o 
  -7   3   2     1632.09     1570.57    118.23 o 
  -5   3   2       37.55       47.18     48.71 o 
  -3   3   2      351.96      458.74     38.45 o 
  -1   3   2    67700.90    70331.82   2112.22 o 
   1   3   2    35590.98    37147.52   1325.76 o 
   3   3   2    37246.66    33786.42    974.85 o 
   5   3   2     7082.53     6647.21    286.65 o 
   7   3   2     9854.04    10519.20    534.53 o 
   9   3   2      143.96      272.61    193.30 o 
 -10   4   2       52.53       70.63    169.06 o 
  -8   4   2      322.37      393.77    107.38 o 
  -6   4   2     6578.82     6169.77    205.85 o 
  -4   4   2    17683.50    14463.34    431.48 o 
  -2   4   2    11508.73    11518.20    256.69 o 
   0   4   2     8682.82     8619.07    321.84 o 
   2   4   2     2631.34     2371.71    188.33 o 
   4   4   2        3.90       -2.09     56.36 o 
   6   4   2     1354.19     1475.48    149.84 o 
   8   4   2      286.70      330.55    173.66 o 
 -11   5   2        6.73      121.90    195.32 o 
  -9   5   2      112.10       86.58    120.69 o 
  -7   5   2     1199.22     1239.44     99.73 o 
  -5   5   2       43.59        7.73     39.94 o 
  -3   5   2      143.67      142.33     30.66 o 
  -1   5   2     1783.58     2283.47    106.59 o 
   1   5   2      720.34      926.08     76.92 o 
   3   5   2      566.97      502.22     63.79 o 
   5   5   2      159.13       33.59    113.76 o 
   7   5   2       90.25       65.86    145.64 o 
   9   5   2        0.97      -22.61    183.86 o 
 -10   6   2       14.14      133.81    174.52 o 
  -8   6   2     5198.31     6378.51    386.42 o 
  -6   6   2     4461.80     4512.57    164.29 o 
  -4   6   2    23335.63    19235.29    607.86 o 
  -2   6   2    24418.51    21842.46    720.66 o 
   0   6   2    38131.71    38845.40   1395.24 o 
   2   6   2      121.38      248.39     74.74 o 
   4   6   2     5960.17     5232.85    287.33 o 
   6   6   2      547.60      517.60    127.17 o 
   8   6   2       17.62      -38.40    163.57 o 
 -11   7   2     1752.55     2319.28    367.96 o 
  -9   7   2       12.21      113.07    155.73 o 
  -7   7   2     5796.79     5767.32    384.99 o 
  -5   7   2       32.48       51.44     53.27 o 
  -3   7   2      903.94      842.41     61.00 o 
  -1   7   2    27861.56    29133.81   1053.35 o 
   1   7   2     8502.38    11258.79    427.88 o 
   3   7   2    30252.39    29096.91    924.79 o 
   5   7   2      637.39      536.06    346.34 o 
   7   7   2     2951.25     3324.60    275.86 o 
   9   7   2      110.57      -44.27    229.35 o 
 -10   8   2      606.77      737.21    194.94 o 
  -8   8   2     1651.15     1595.38    181.41 o 
  -6   8   2     1096.95     1097.81     91.95 o 
  -4   8   2     1382.30     1247.55     91.63 o 
  -2   8   2     3770.03     4208.16    261.55 o 
   0   8   2     8867.28    10335.00    396.74 o 
   2   8   2    11675.13    11895.16    460.85 o 
   4   8   2     2817.74     2358.34    156.95 o 
   6   8   2     1093.57     1002.75    175.93 o 
   8   8   2      315.28      288.63    211.87 o 
  -9   9   2     2233.53     2506.90    355.87 o 
  -7   9   2      278.79      263.26    111.36 o 
  -5   9   2     5334.96     4902.34    184.80 o 
  -3   9   2     2355.86     1884.62    132.30 o 
  -1   9   2     1529.34     1746.14    183.53 o 
   1   9   2    26459.77    27852.09   1018.53 o 
   3   9   2     2900.64     2719.36    186.30 o 
   5   9   2    11918.17     9558.48   1061.70 o 
   7   9   2      249.15       94.18    174.38 o 
   9   9   2     1309.25     1535.54    266.31 o 
 -10  10   2      438.78      501.30    208.87 o 
  -8  10   2      355.97      350.75    157.24 o 
  -6  10   2     8876.58     8547.14    336.60 o 
  -4  10   2     1540.88     1427.87     98.43 o 
  -2  10   2    29475.38    31360.68   2563.51 o 
   0  10   2     2387.54     2651.71    175.54 o 
   2  10   2     7393.87     7955.53    343.16 o 
   4  10   2     1823.20     1790.80    160.96 o 
   6  10   2       30.86     -133.73    162.89 o 
   8  10   2      871.55      995.75    237.72 o 
  -9  11   2      439.99      322.99    185.72 o 
  -7  11   2      245.11      303.28    125.84 o 
  -5  11   2     1593.46     1524.18    112.21 o 
  -3  11   2      291.36      288.67     70.88 o 
  -1  11   2      306.36      175.36    122.10 o 
   1  11   2     6127.38     6012.56    278.65 o 
   3  11   2       15.66      -47.07    120.43 o 
   5  11   2      794.85      641.12    140.00 o 
   7  11   2       55.32      -45.85    187.71 o 
  -8  12   2     2649.84     2929.72    274.30 o 
  -6  12   2      905.55      913.88    120.20 o 
  -4  12   2     9045.28     8987.01    405.40 o 
  -2  12   2     6952.82     6160.72    687.85 o 
   0  12   2     6566.74     6263.75    410.68 o 
   2  12   2      652.12      758.34    145.82 o 
   4  12   2      645.17      620.20    157.34 o 
   6  12   2        9.00     -102.10    209.10 o 
   8  12   2      167.30       43.27    228.01 o 
  -9  13   2      691.68      958.63    214.14 o 
  -7  13   2     1421.26     1570.86    169.18 o 
  -5  13   2      208.00      153.27     89.93 o 
  -3  13   2      651.43      535.73    114.03 o 
  -1  13   2     1717.75     1848.71    500.56 o 
   1  13   2     4292.44     4707.71    287.50 o 
   3  13   2     5947.36     6636.93    423.27 o 
   5  13   2     3447.66     3388.82    352.24 o 
   7  13   2      293.59       59.54    205.56 o 
  -8  14   2      379.09      521.71    189.20 o 
  -6  14   2     5243.63     5211.60    267.41 o 
  -4  14   2      307.92      187.78    126.41 o 
  -2  14   2     4605.52     4508.24    599.62 o 
   0  14   2      115.74     -227.06    299.62 o 
   2  14   2      248.10      176.97    146.38 o 
   4  14   2      574.11      838.88    162.87 o 
   6  14   2      196.26       -5.22    187.80 o 
  -7  15   2     1638.67     1722.08    237.68 o 
  -5  15   2     2117.22     2163.88    191.42 o 
  -3  15   2      875.76     1038.53    368.52 o 
  -1  15   2     1770.95     1755.60    322.58 o 
   1  15   2        4.56      -64.13    130.95 o 
   3  15   2     3365.65     4140.50    292.79 o 
   5  15   2      112.74      -26.92    158.65 o 
  -8  16   2      359.39      710.77    248.98 o 
  -6  16   2     1198.91      953.13    209.35 o 
  -4  16   2     3769.06     5037.29    385.82 o 
  -2  16   2      870.89     1017.72    227.75 o 
   0  16   2     6741.73     9112.51    567.07 o 
   2  16   2        2.09     -166.62    280.49 o 
   4  16   2     1638.36     1924.24    307.17 o 
   6  16   2     1089.27      697.79    218.59 o 
  -7  17   2      402.10      251.65    519.08 o 
  -5  17   2       38.27      -40.05    204.38 o 
  -3  17   2      807.47      856.91    234.51 o 
  -1  17   2     3492.79     4371.60    391.96 o 
   1  17   2      102.81        4.91    240.42 o 
   5  17   2       56.64      -81.02    186.54 o 
  -6  18   2     1704.15     1280.67    586.85 o 
  -4  18   2       14.86      -50.12    218.22 o 
  -2  18   2     3613.20     4302.50    405.27 o 
   0  18   2       12.71      -66.86    243.86 o 
   2  18   2     1588.25     2744.60    421.35 o 
   4  18   2      148.86      187.14    229.46 o 
  -5  19   2      683.88      853.92    272.07 o 
  -3  19   2      264.55      265.29    243.49 o 
  -1  19   2       94.79      119.20    307.60 o 
   3  19   2      322.29      572.97    341.82 o 
  -4  20   2      276.18      280.89    282.29 o 
  -2  20   2     1733.79     2788.66    377.97 o 
   0  20   2       60.60       70.91    300.11 o 
   2  20   2      327.72      661.18    355.79 o 
  -1  21   2       21.50      146.70    306.37 o 
 -11   1   3      255.57      121.72    133.91 o 
  -9   1   3     9708.60     8856.27    416.92 o 
  -7   1   3      238.37      181.18     77.39 o 
  -5   1   3    20110.82    19870.40    664.90 o 
  -3   1   3    26124.32    27603.67   1142.90 o 
  -1   1   3    38877.97    42023.14   1164.27 o 
   1   1   3     1028.82     1114.36     69.63 o 
   3   1   3      986.27     1227.35     86.99 o 
   5   1   3      187.38      229.95     87.24 o 
   7   1   3      753.72      688.92    161.21 o 
   9   1   3      807.45      940.68    217.57 o 
 -12   2   3      699.38      860.35    164.51 o 
 -10   2   3       10.64      105.05    115.35 o 
  -8   2   3     6286.06     5763.88    297.27 o 
  -6   2   3       72.84       39.35     64.32 o 
  -4   2   3       71.17       96.38     52.73 o 
  -2   2   3    29383.44    30551.03    853.88 o 
   0   2   3    15495.74    17392.81    759.49 o 
   2   2   3    46076.06    45729.39   1175.07 o 
   4   2   3     5664.86     5327.46    187.89 o 
   6   2   3     4956.76     5138.08    240.53 o 
   8   2   3       13.10      -88.36    207.56 o 
 -11   3   3      158.75      231.70    137.77 o 
  -9   3   3      421.50      440.37    108.86 o 
  -7   3   3      421.50      500.17     83.92 o 
  -5   3   3    12208.43    11283.44    348.02 o 
  -3   3   3       14.71       66.91     38.78 o 
  -1   3   3    17621.34    20049.25    702.41 o 
   1   3   3     5554.85     6354.14    208.41 o 
   3   3   3     3671.23     3495.98    164.19 o 
   5   3   3     4848.49     4750.58    212.94 o 
   7   3   3      231.90      173.78    265.56 o 
   9   3   3      458.00      500.65    211.15 o 
 -10   4   3     1703.96     1910.40    166.36 o 
  -8   4   3      720.79      757.70    102.81 o 
  -6   4   3     1730.49     1506.05     79.86 o 
  -4   4   3    14741.22    13414.16    552.19 o 
  -2   4   3      302.10      405.03     43.41 o 
   0   4   3    30089.44    30716.03   1104.33 o 
   2   4   3      156.51      257.09     60.14 o 
   4   4   3    17669.22    16010.09    474.34 o 
   6   4   3      126.79       24.72    249.11 o 
   8   4   3     2133.02     2299.12    242.97 o 
 -11   5   3      711.94      793.83    194.76 o 
  -9   5   3      255.02      313.81    109.60 o 
  -7   5   3    13268.03    11069.22    352.62 o 
  -5   5   3     4155.73     3564.02    119.82 o 
  -3   5   3    28145.75    24524.19    750.31 o 
  -1   5   3     1216.08     1454.35     90.43 o 
   1   5   3    20757.43    21776.45    793.84 o 
   3   5   3     3431.65     2934.91    178.07 o 
   5   5   3      356.43      106.57    111.87 o 
   7   5   3     4400.44     4050.46    466.37 o 
   9   5   3        1.69     -130.48    197.55 o 
 -10   6   3      738.99      719.65    176.09 o 
  -8   6   3      442.27      480.72     99.47 o 
  -6   6   3      582.47      570.17     60.69 o 
  -4   6   3    13420.42    11943.03    379.24 o 
  -2   6   3     7163.29     7754.01    252.52 o 
   0   6   3    16504.60    18035.38    662.65 o 
   2   6   3      511.89      653.68     96.82 o 
   4   6   3     4394.55     3341.77    159.52 o 
   6   6   3      200.63       54.78    202.94 o 
   8   6   3      358.90      210.83    180.88 o 
 -11   7   3        0.86       44.64    186.79 o 
  -9   7   3     1737.80     1829.48    230.64 o 
  -7   7   3      821.07      796.25    106.44 o 
  -5   7   3    12678.96    10723.44    302.87 o 
  -3   7   3     6195.80     5257.79    133.47 o 
  -1   7   3    27503.72    28077.10   1016.40 o 
   1   7   3       16.12      110.15     72.21 o 
   3   7   3      871.34      765.54    106.05 o 
   5   7   3      937.59      268.21    283.06 o 
   7   7   3        6.26     -259.56    344.54 o 
 -10   8   3      243.88      220.50    176.04 o 
  -8   8   3     2515.29     2418.79    233.18 o 
  -6   8   3      641.11      684.96     66.29 o 
  -4   8   3     3678.88     3170.00    204.36 o 
   0   8   3    20851.07    22919.82    842.06 o 
   2   8   3    22968.46    23115.33    856.51 o 
   4   8   3     7978.24     7002.26    296.60 o 
   6   8   3     1610.63     1293.01    580.56 o 
   8   8   3       30.56     -122.34    217.03 o 
 -11   9   3       12.53      -43.81    197.99 o 
  -9   9   3      638.13      630.92    166.21 o 
  -7   9   3     1401.23     1263.42    125.49 o 
  -5   9   3     3080.66     2704.35    124.69 o 
  -3   9   3    16572.06    14690.57    752.93 o 
  -1   9   3     1651.89     1522.42    132.80 o 
   1   9   3      510.18      645.46    102.68 o 
   3   9   3      443.13      398.97    113.79 o 
   5   9   3        6.38     -321.30    254.12 o 
   7   9   3     1353.98      698.64    267.54 o 
 -10  10   3       25.13      102.50    187.33 o 
  -8  10   3       68.97       43.02    117.33 o 
  -6  10   3     1121.97     1021.95     93.45 o 
  -4  10   3      103.90       75.98     57.45 o 
  -2  10   3     2960.65     2611.51    146.65 o 
   0  10   3      836.18      841.10    107.43 o 
   2  10   3     4332.55     4423.60    235.61 o 
   4  10   3       11.36     -144.21    108.43 o 
   6  10   3     2075.44     1648.69    434.29 o 
   8  10   3       45.77     -307.16    385.56 o 
  -9  11   3     1080.47     1253.76    194.35 o 
  -7  11   3      383.13      465.76    116.78 o 
  -5  11   3    16083.76    13503.26    434.51 o 
  -3  11   3     1137.20     1002.26    100.34 o 
  -1  11   3     9528.31     9193.11    372.51 o 
   1  11   3       17.03        8.76    102.27 o 
   3  11   3     1207.62     1215.02    160.15 o 
   5  11   3     3375.08     2491.69    394.13 o 
   7  11   3        2.72     -224.87    201.79 o 
 -10  12   3       12.47       13.66    195.03 o 
  -8  12   3     1020.13      900.40    152.78 o 
  -6  12   3     1190.19     1192.03    125.83 o 
  -4  12   3     1346.68     1142.68    115.58 o 
  -2  12   3     9583.16     7910.87    938.26 o 
   0  12   3     2409.65     2164.79    166.61 o 
   2  12   3    10659.52    11281.28    472.87 o 
   4  12   3        5.39       -7.26    157.54 o 
   6  12   3     2008.88     1545.40    482.25 o 
  -9  13   3      371.95      327.58    209.77 o 
  -7  13   3     4336.73     3869.50    279.94 o 
  -5  13   3      430.72      388.81    101.60 o 
  -3  13   3     4870.14     4237.14    699.74 o 
  -1  13   3      175.70      158.08     99.38 o 
   1  13   3     2911.71     3000.33    332.21 o 
   3  13   3        1.62     -174.74    147.61 o 
   5  13   3     1197.29      823.11    438.65 o 
   7  13   3      303.22       63.45    216.34 o 
  -8  14   3      113.22       14.61    167.89 o 
  -6  14   3     1361.27     1486.85    287.61 o 
  -4  14   3     3412.76     2933.72    256.45 o 
  -2  14   3       11.11     -159.23    160.75 o 
   0  14   3     6762.72     6730.80   1253.39 o 
   2  14   3     1176.48     1336.20    246.88 o 
   4  14   3     5175.51     5386.87    291.38 o 
   6  14   3      112.37     -161.55    246.41 o 
  -7  15   3     1054.19      937.26    185.65 o 
  -5  15   3      940.16      367.18    413.43 o 
  -3  15   3     7170.49     6543.89    919.32 o 
  -1  15   3      298.81       31.10    289.43 o 
   1  15   3     1396.39     1478.12    198.06 o 
   3  15   3     1306.85     1315.36    239.07 o 
   5  15   3      353.94      -54.47    372.52 o 
  -8  16   3      313.50      221.47    252.88 o 
  -6  16   3      224.94      103.46    238.51 o 
  -4  16   3      502.06      348.49    300.75 o 
  -2  16   3      433.66      177.95    315.22 o 
   0  16   3      125.07       47.02    226.33 o 
   2  16   3      444.37      343.46    212.95 o 
   4  16   3      196.23      -70.19    224.64 o 
  -7  17   3      207.82     -213.20    490.73 o 
  -5  17   3     1933.64     2292.88    520.73 o 
  -3  17   3     1497.27     1737.80    270.46 o 
  -1  17   3      754.62      392.49    491.86 o 
   1  17   3      960.78      401.06    475.49 o 
   3  17   3       53.56     -212.90    304.85 o 
  -6  18   3       89.10       48.24    527.18 o 
  -4  18   3      582.99      606.28    358.43 o 
  -2  18   3      684.67      607.48    355.00 o 
   0  18   3     4443.24     5766.64    465.86 o 
   2  18   3      875.20     1394.76    425.14 o 
   4  18   3     1921.46     1744.38    254.91 o 
  -5  19   3       60.20     -221.55    499.97 o 
  -3  19   3      129.97      305.01    427.62 o 
  -1  19   3      486.67      499.08    477.69 o 
   1  19   3      209.53      105.51    496.53 o 
  -4  20   3      175.28       65.27    448.56 o 
  -2  20   3     1536.77     2070.95    519.88 o 
   0  20   3      237.29       71.67    682.13 o 
 -12   0   4     3689.71     3918.07    397.46 o 
 -10   0   4       20.48      108.50    171.31 o 
  -8   0   4    13906.43    11438.81    718.40 o 
  -6   0   4     3517.36     3027.21    255.46 o 
  -4   0   4    55624.90    58702.41   3411.73 o 
  -2   0   4     2846.40     2858.70    109.73 o 
   0   0   4     1191.24     1715.61    162.94 o 
   2   0   4     7473.71     6878.47    307.77 o 
   4   0   4      629.58      757.62    141.05 o 
   6   0   4     9054.33     9329.03    454.67 o 
   8   0   4       25.96     -106.10    289.43 o 
 -11   1   4      689.83      708.52    148.86 o 
  -9   1   4      321.00      431.25    105.76 o 
  -7   1   4     2306.28     2141.35    153.38 o 
  -5   1   4    12967.52    12262.40    535.85 o 
  -3   1   4      154.74      180.74     67.56 o 
  -1   1   4    22881.65    24523.75   1210.94 o 
   1   1   4      951.40     1023.58     71.72 o 
   3   1   4    11077.59    10173.76    283.44 o 
   5   1   4     2182.05     2239.75    142.57 o 
   7   1   4      584.01      532.35    187.71 o 
 -12   2   4       60.76      143.47    153.76 o 
 -10   2   4       72.93       64.43    105.60 o 
  -8   2   4      180.60      166.19     86.61 o 
  -6   2   4    11433.75    11283.81    397.14 o 
  -4   2   4       15.72       83.74     70.46 o 
  -2   2   4     8478.23     9572.57    591.24 o 
   0   2   4      681.61      897.94     69.82 o 
   2   2   4    16980.21    17056.82    456.07 o 
   4   2   4     2986.90     3004.45    144.91 o 
   6   2   4      241.40      235.35    110.40 o 
   8   2   4      496.98      647.58    357.22 o 
 -11   3   4      456.22      385.29    144.59 o 
  -9   3   4      899.04      814.79    111.97 o 
  -7   3   4     2278.20     2208.58    125.30 o 
  -5   3   4       93.47       24.01     58.65 o 
  -3   3   4    21775.54    23181.00    818.86 o 
  -1   3   4    21551.96    22488.67    538.72 o 
   1   3   4    41525.47    42995.90   1262.46 o 
   3   3   4     6615.93     5914.51    229.21 o 
   5   3   4     9163.56     8851.33    354.16 o 
   7   3   4      401.91      303.19    196.38 o 
 -12   4   4       17.91       89.25    180.04 o 
 -10   4   4      154.86      217.79    110.81 o 
  -8   4   4     1577.29     1550.17    119.74 o 
  -6   4   4     9040.29     7476.62    248.36 o 
  -4   4   4     3412.17     3323.86    156.96 o 
  -2   4   4     4230.91     4301.41    179.34 o 
   0   4   4     4213.22     4632.69    202.41 o 
   2   4   4      321.72      409.78     58.45 o 
   4   4   4     2892.04     2796.02    137.01 o 
   6   4   4      360.43      288.17    156.65 o 
   8   4   4       72.01     -202.37    242.74 o 
 -11   5   4       64.80      107.13    160.70 o 
  -9   5   4      178.26      154.02    100.44 o 
  -7   5   4       25.83       51.85     60.30 o 
  -5   5   4     1885.56     1860.47    141.82 o 
  -3   5   4     1562.24     1529.40     67.40 o 
  -1   5   4     2212.99     2540.31    113.71 o 
   1   5   4     1763.35     1796.46    128.41 o 
   3   5   4      279.45      311.95     79.09 o 
   5   5   4      245.37      198.99    128.56 o 
   7   5   4      566.55      316.02    355.73 o 
 -10   6   4     2966.15     2833.43    310.47 o 
  -8   6   4     2780.23     2717.02    138.40 o 
  -6   6   4    12123.38     9690.31    372.29 o 
  -4   6   4     4016.57     3599.33    158.14 o 
  -2   6   4    19395.12    17908.58    559.94 o 
   0   6   4     2826.07     3065.61    160.59 o 
   2   6   4      107.53      140.99     67.50 o 
   6   6   4      317.79      151.20    215.16 o 
   8   6   4     2165.92     1783.98    597.82 o 
 -11   7   4        9.95       20.16    175.37 o 
  -9   7   4     2087.36     1733.81    186.87 o 
  -7   7   4     3126.59     2574.55    140.82 o 
  -5   7   4     1468.56     1453.89     80.66 o 
  -3   7   4    28358.62    27534.21    608.88 o 
  -1   7   4      335.42      252.64     76.30 o 
   1   7   4    22201.26    22856.02    844.87 o 
   3   7   4      441.75      334.02    105.01 o 
   5   7   4     2177.00     1609.57    558.01 o 
   7   7   4      143.76     -181.68    359.77 o 
 -10   8   4      588.12      616.11    176.46 o 
  -8   8   4      581.34      491.34    119.78 o 
  -6   8   4     2418.79     2000.28     99.59 o 
  -4   8   4     5673.77     5176.68    188.58 o 
  -2   8   4     3084.22     3213.12    160.78 o 
   0   8   4     7802.16     7654.66    317.43 o 
   2   8   4     2302.75     2559.11    177.85 o 
   4   8   4     2426.83     1986.76    482.57 o 
   6   8   4      123.08        4.76    212.82 o 
 -11   9   4      658.93      504.83    201.94 o 
  -9   9   4      355.90      408.69    154.62 o 
  -7   9   4       57.57       33.82     75.45 o 
  -5   9   4     2862.11     2212.14    114.92 o 
  -3   9   4     1440.73     1223.17    139.03 o 
  -1   9   4    39165.02    38662.51   1395.45 o 
   1   9   4     3316.28     3441.54    196.32 o 
   3   9   4    11577.53    10446.84    531.78 o 
   5   9   4       17.34     -320.80    213.86 o 
   7   9   4     3367.65     2465.28    587.74 o 
 -10  10   4       31.87     -130.90    168.60 o 
  -8  10   4     4159.15     3199.61    239.89 o 
  -6  10   4     2266.43     1892.85    139.02 o 
  -4  10   4    10947.38     8400.34    299.37 o 
  -2  10   4       10.22       34.63     81.40 o 
   0  10   4     4428.76     4742.58    233.38 o 
   2  10   4     3153.24     3560.09    220.16 o 
   4  10   4      601.54      289.83    368.23 o 
  -9  11   4      210.37      233.38    184.64 o 
  -7  11   4      217.53      180.91     93.03 o 
  -5  11   4      870.00      724.97     94.95 o 
  -3  11   4        8.82       58.63    110.03 o 
  -1  11   4     5485.73     4946.90    238.63 o 
   1  11   4        0.44        5.96    115.32 o 
   3  11   4      288.30      277.74    223.37 o 
   5  11   4      193.93     -135.87    573.63 o 
   7  11   4        2.59     -301.50    325.22 o 
 -10  12   4      899.15      852.01    238.51 o 
  -8  12   4     1107.66     1023.60    173.85 o 
  -6  12   4     2443.37     2205.60    167.54 o 
  -4  12   4     1887.45     1475.77    122.53 o 
  -2  12   4     3430.77     3157.68    183.16 o 
   0  12   4      615.91      648.24    129.98 o 
   2  12   4       20.30      -61.74    137.74 o 
   4  12   4      205.91      -34.51    478.26 o 
   6  12   4      282.92       15.76    548.50 o 
  -9  13   4      182.74      121.25    187.49 o 
  -7  13   4      143.93       93.27     97.56 o 
  -5  13   4      622.61      485.55     94.65 o 
  -3  13   4     2693.23     2474.02    232.62 o 
  -1  13   4     5146.21     4705.91    323.05 o 
   1  13   4     3733.40     3792.24    244.60 o 
   3  13   4     4392.73     4247.16    341.21 o 
   5  13   4      565.52      279.53    496.34 o 
  -8  14   4      667.48      516.92    161.04 o 
  -6  14   4       46.22       68.08     96.39 o 
  -4  14   4     1439.11     1261.64    199.26 o 
  -2  14   4       41.11      -33.80    145.90 o 
   0  14   4        3.79     -167.46    125.83 o 
   2  14   4      260.52      294.34    169.40 o 
   4  14   4      219.79       -6.03    216.96 o 
  -7  15   4      755.24      686.53    120.90 o 
  -5  15   4        8.84      -10.28    142.17 o 
  -3  15   4     3901.43     3317.83    284.43 o 
  -1  15   4      598.66      255.34    410.68 o 
   1  15   4     2795.58     3131.85    246.99 o 
   3  15   4      235.64      127.94    231.56 o 
   5  15   4     1655.41     1079.97    601.12 o 
  -8  16   4      241.31      123.89    166.44 o 
  -6  16   4     4265.36     4714.91    660.53 o 
  -4  16   4      120.61      119.22    187.59 o 
  -2  16   4     3421.41     2983.14    623.22 o 
   0  16   4     1323.02     1025.57    576.95 o 
   2  16   4     1136.56      839.10    237.17 o 
   4  16   4     2305.33     2100.02    360.09 o 
  -7  17   4      938.23       74.62    483.86 o 
  -5  17   4       53.02       82.74    311.23 o 
  -3  17   4     2843.02     2696.85    756.58 o 
  -1  17   4       16.37      120.88    223.86 o 
   1  17   4     4062.54     4083.00    883.44 o 
   3  17   4      151.36      -72.01    494.82 o 
  -6  18   4       11.04     -179.85    334.93 o 
  -4  18   4     1506.43     1516.92    434.85 o 
  -2  18   4        3.09     -163.16    499.21 o 
   0  18   4     1228.91     1462.10    899.62 o 
   2  18   4      143.02      -30.13    381.00 o 
  -5  19   4      629.73      443.88    396.50 o 
  -3  19   4       32.45       29.79    357.20 o 
  -1  19   4     2910.92     3209.08    741.15 o 
   1  19   4      722.89      605.32    696.68 o 
  -2  20   4       40.82     -146.96    602.57 o 
 -11   1   5      783.92      933.39    150.68 o 
  -9   1   5     1529.00     1483.22    152.75 o 
  -7   1   5     7878.65     7674.83    365.71 o 
  -5   1   5     4303.91     4435.11    250.19 o 
  -3   1   5      697.60      871.17    106.00 o 
  -1   1   5     2235.23     2698.47    175.89 o 
   1   1   5     1361.29     1534.85     94.85 o 
   3   1   5     6074.94     6108.58    215.12 o 
   5   1   5      636.29      736.36    118.73 o 
   7   1   5     1342.08     2062.97    281.10 o 
 -12   2   5       11.12       71.21    141.66 o 
 -10   2   5      309.11      246.82    127.52 o 
  -8   2   5      989.10      913.97    125.85 o 
  -6   2   5      107.63      207.37    101.02 o 
  -4   2   5    19171.70    19334.54    825.90 o 
  -2   2   5    10676.21    10843.86    476.72 o 
   0   2   5    31616.19    32894.01   1083.56 o 
   2   2   5     1942.04     1867.48    135.93 o 
   4   2   5     5637.94     5256.39    251.49 o 
   6   2   5      559.34      545.60    166.46 o 
 -11   3   5      413.98      440.76    141.08 o 
  -9   3   5      702.01      671.76    126.34 o 
  -7   3   5     1483.03     1286.82    142.79 o 
  -5   3   5     1378.49     1524.23    146.64 o 
  -3   3   5    12120.52    12788.19    346.74 o 
  -1   3   5     6583.61     6840.33    199.10 o 
   1   3   5      837.45     1061.97    132.80 o 
   3   3   5     3034.86     2831.47    139.74 o 
   5   3   5      818.33      689.22    224.96 o 
   7   3   5     1004.37      648.69    217.15 o 
 -12   4   5      709.91      610.55    156.47 o 
 -10   4   5      411.39      409.74    112.96 o 
  -8   4   5        9.27       83.93     89.85 o 
  -6   4   5    11642.59    11379.80    511.01 o 
  -4   4   5      701.05      876.20     97.05 o 
  -2   4   5    41421.23    43261.46   1505.83 o 
   0   4   5     1598.04     1538.74    159.83 o 
   2   4   5    16996.79    16613.64    744.55 o 
   4   4   5       15.94      -12.72     89.63 o 
   6   4   5     2740.61     2509.45    347.97 o 
 -11   5   5      126.51      170.86    124.00 o 
  -9   5   5     8227.30     6693.48    271.04 o 
  -7   5   5     1967.06     1758.68    117.69 o 
  -5   5   5    19901.41    19702.91    709.89 o 
  -3   5   5     1152.63     1328.67     80.99 o 
  -1   5   5     5849.70     6289.92    226.23 o 
   1   5   5    11758.77    12908.11    503.13 o 
   3   5   5      145.37      194.74    141.03 o 
   5   5   5     6407.46     4563.99    873.82 o 
   7   5   5      354.75        5.63    472.36 o 
 -10   6   5      721.78      584.67    119.12 o 
  -8   6   5     1117.77     1186.23     94.79 o 
  -6   6   5     7167.38     6713.49    224.75 o 
  -4   6   5      549.79      625.86     78.22 o 
  -2   6   5    17488.88    17358.15    550.21 o 
   0   6   5      100.18      170.09     93.83 o 
   2   6   5     3319.85     3265.40    170.33 o 
   4   6   5      792.94      639.76    168.40 o 
   6   6   5       37.86     -267.97    408.98 o 
 -11   7   5      507.90      437.13    175.34 o 
  -9   7   5        5.61      -34.24     95.13 o 
  -7   7   5     2203.56     2006.36    110.22 o 
  -5   7   5      409.80      464.80     77.03 o 
  -3   7   5     5225.90     4886.05    219.53 o 
  -1   7   5      743.94      848.88    104.83 o 
   1   7   5      130.48      263.89    106.74 o 
   3   7   5      672.55      584.95    126.49 o 
   5   7   5      152.26      -99.93    407.45 o 
   7   7   5      580.81      205.96    713.16 o 
 -10   8   5       13.70      101.65    193.21 o 
  -8   8   5      239.28      250.89     85.60 o 
  -6   8   5     2170.87     1907.00    123.28 o 
  -4   8   5     7218.26     5935.52    160.36 o 
  -2   8   5     6741.56     6295.35    271.81 o 
   0   8   5     9811.11    10309.83    417.95 o 
   2   8   5     2427.07     2620.27    201.97 o 
   4   8   5     5314.26     4160.81    690.04 o 
   6   8   5      714.34      143.25    466.93 o 
 -11   9   5       56.07      235.09    225.95 o 
  -9   9   5      998.74      796.96    263.44 o 
  -7   9   5       15.45      -22.43     76.47 o 
  -5   9   5     1263.92     1340.96     99.56 o 
  -3   9   5      173.01      235.10     69.38 o 
  -1   9   5       92.77      145.89     99.26 o 
   1   9   5     3207.80     3249.10    213.68 o 
   3   9   5      484.02      465.49    135.88 o 
   5   9   5      169.97     -188.37    497.40 o 
 -10  10   5        9.37       89.28    194.92 o 
  -8  10   5      611.78      638.02    203.58 o 
  -6  10   5       15.14       -1.12     74.07 o 
  -4  10   5     5015.19     4628.90    134.29 o 
  -2  10   5     2029.34     1819.61    148.21 o 
   0  10   5     8612.33     8682.32    374.26 o 
   2  10   5       17.94     -198.47    158.05 o 
   4  10   5     4353.90     2961.27    699.11 o 
   6  10   5       47.84     -409.63    469.42 o 
  -9  11   5      315.43      331.80    164.78 o 
  -7  11   5     7094.52     5857.37    286.60 o 
  -5  11   5      826.17      715.62     92.62 o 
  -3  11   5     6597.89     6379.78    362.09 o 
  -1  11   5      387.18      481.71    124.16 o 
   1  11   5        5.26       38.74    134.30 o 
   3  11   5     6770.46     5910.81    390.19 o 
   5  11   5       67.02     -353.49    398.51 o 
 -10  12   5      326.35      456.45    221.76 o 
  -8  12   5     1062.58      913.98    180.54 o 
  -6  12   5       52.86      -10.18     86.92 o 
  -4  12   5     8399.29     6645.67    210.27 o 
  -2  12   5     2438.47     2067.38    168.06 o 
   0  12   5    12405.24    13020.46    527.72 o 
   2  12   5       20.57     -151.26    173.25 o 
   4  12   5     1907.87     1303.30    464.92 o 
  -9  13   5      731.06      601.08    210.91 o 
  -7  13   5      553.17      434.42    104.27 o 
  -5  13   5     1118.31     1031.12    140.25 o 
  -3  13   5      138.35       90.10     98.93 o 
  -1  13   5      576.69      804.64    146.92 o 
   1  13   5      371.89      315.23    158.35 o 
   3  13   5     1733.30      644.33    405.82 o 
   5  13   5      758.58      476.77    642.63 o 
  -8  14   5      216.32      160.37    145.77 o 
  -6  14   5     3100.67     2808.75    252.38 o 
  -4  14   5      558.17      430.85    154.28 o 
  -2  14   5     3754.82     3917.93    231.11 o 
   0  14   5      687.89      626.68    160.38 o 
   2  14   5     5162.57     6024.53    420.21 o 
   4  14   5       11.49     -329.22    483.98 o 
  -7  15   5       72.41       79.53    186.36 o 
  -5  15   5     2219.48     1832.54    228.38 o 
  -3  15   5      453.34      270.66    167.03 o 
  -1  15   5      617.26      292.66    154.63 o 
   1  15   5     3214.24     2688.06    432.87 o 
   3  15   5       71.75     -133.36    341.40 o 
  -8  16   5      247.14       28.74    427.52 o 
  -6  16   5       43.93      -11.62    155.53 o 
  -4  16   5      296.91      173.56    199.49 o 
  -2  16   5       13.59     -155.87    283.06 o 
   0  16   5     1004.40      485.87    286.58 o 
   2  16   5       19.02     -119.57    295.81 o 
  -7  17   5      592.96      474.49    194.91 o 
  -5  17   5     1038.68      738.06    211.20 o 
  -3  17   5       62.07      -16.45    265.45 o 
  -1  17   5      743.98      212.77    622.45 o 
   1  17   5       65.29     -279.42    242.70 o 
  -6  18   5      460.79      331.56    255.26 o 
  -4  18   5      358.22       -6.73    481.31 o 
  -2  18   5     4795.17     4239.39    457.42 o 
   0  18   5     1001.91      816.89    904.55 o 
  -3  19   5      474.57      177.76    707.06 o 
  -1  19   5      139.36      576.38    283.25 o 
 -12   0   6      112.05      266.50    206.34 o 
 -10   0   6     4978.30     4082.54    351.97 o 
  -8   0   6      724.22      855.63    200.25 o 
  -6   0   6     7360.09     7598.21    537.94 o 
  -4   0   6     6443.96     6939.58    482.93 o 
  -2   0   6      588.21      693.61     91.57 o 
   0   0   6    26557.67    28250.95   1676.07 o 
   2   0   6      671.63      667.54    135.98 o 
   4   0   6    12208.25    12234.54    877.92 o 
   6   0   6      621.16      642.30    233.38 o 
 -11   1   6      123.07      279.51    138.89 o 
  -9   1   6     1845.33     1643.02    170.00 o 
  -7   1   6     2945.44     2633.02    205.59 o 
  -5   1   6      277.77      353.74    116.07 o 
  -3   1   6    15008.05    14388.46    393.80 o 
  -1   1   6      658.66      709.47    110.72 o 
   1   1   6    18520.96    18317.82    540.56 o 
   3   1   6     1168.31     1386.48    119.26 o 
   5   1   6      853.82      852.13    138.09 o 
 -12   2   6      399.37      384.63    149.64 o 
 -10   2   6       14.14       65.13    124.34 o 
  -8   2   6     3064.82     3131.99    215.10 o 
  -6   2   6     2806.09     2655.69    214.84 o 
  -4   2   6     2504.29     2564.98    190.27 o 
  -2   2   6     3732.89     3642.43    139.08 o 
   0   2   6     2113.98     2240.45    139.27 o 
   2   2   6     2750.06     2629.91    144.27 o 
   4   2   6      290.41      308.56    118.35 o 
   6   2   6      627.99      520.02    252.12 o 
 -11   3   6        0.51       98.65    133.38 o 
  -9   3   6     2676.92     2600.64    197.51 o 
  -7   3   6     2137.00     2192.51    192.55 o 
  -5   3   6    18643.99    19727.53    854.18 o 
  -3   3   6    13167.67    13013.35    362.41 o 
  -1   3   6    19003.49    19489.30    521.30 o 
   1   3   6     1654.04     1898.08    180.32 o 
   3   3   6     2249.21     2345.74    193.42 o 
   5   3   6      102.60     -205.52    189.54 o 
 -12   4   6      212.18      398.37    153.79 o 
 -10   4   6      280.63      341.97    135.92 o 
  -8   4   6     2079.23     2005.74    183.38 o 
  -6   4   6     1135.24     1355.05    160.17 o 
  -4   4   6        4.88       26.50    110.24 o 
  -2   4   6     1200.43     1299.85    145.56 o 
   0   4   6      194.97      309.31    177.41 o 
   2   4   6     1840.57     2049.69    150.50 o 
   4   4   6     2065.64     1633.48    422.39 o 
   6   4   6      117.73      -59.93    216.83 o 
 -11   5   6        0.46      136.22    134.80 o 
  -9   5   6       45.71      171.21    126.95 o 
  -7   5   6      173.54      359.53    127.65 o 
  -5   5   6     1371.54     1602.78    145.00 o 
  -3   5   6        5.21      -25.52     67.14 o 
  -1   5   6     2038.90     2185.35    138.36 o 
   1   5   6      131.42      296.93    103.09 o 
   3   5   6     3150.49     2759.76    233.97 o 
   5   5   6       27.17     -147.77    183.67 o 
 -10   6   6      655.83      635.48    143.72 o 
  -8   6   6     4522.92     4161.97    213.76 o 
  -6   6   6      169.98      219.90    107.00 o 
  -4   6   6     5599.75     5699.96    175.08 o 
  -2   6   6     4080.46     4055.45    175.83 o 
   0   6   6      196.04      287.57     63.38 o 
   2   6   6     6623.74     6482.86    326.21 o 
   4   6   6     1282.10      958.88    258.21 o 
   6   6   6     2907.21     2205.77   1059.05 o 
 -11   7   6     1108.06      962.21    242.89 o 
  -9   7   6     1159.16     1068.54    151.66 o 
  -7   7   6      117.63      111.64     89.21 o 
  -5   7   6    13930.79    12990.21    429.47 o 
  -3   7   6      150.05       88.31     78.59 o 
  -1   7   6     7945.49     8352.76    357.35 o 
   1   7   6     6184.08     6470.48    392.81 o 
   3   7   6       72.46     -116.73    173.83 o 
   5   7   6       98.43     -129.82    384.52 o 
 -10   8   6      311.30      434.75    215.67 o 
  -8   8   6      442.52      406.95    103.66 o 
  -6   8   6     2495.78     2256.58    137.93 o 
  -4   8   6     2353.51     2029.30    100.11 o 
  -2   8   6     6444.39     6237.29    241.29 o 
   0   8   6      283.20      417.75    132.53 o 
   2   8   6      278.98      244.13    177.82 o 
   4   8   6      343.00      133.77    265.82 o 
   6   8   6     1079.68      321.17    822.50 o 
 -11   9   6      136.52      215.48    224.62 o 
  -9   9   6        3.98      -14.46    159.24 o 
  -7   9   6     4779.22     4211.64    190.67 o 
  -5   9   6      631.53      656.56     96.44 o 
  -3   9   6    23094.79    20204.03    756.40 o 
  -1   9   6     1603.71     1872.83    170.82 o 
   1   9   6    18261.61    19057.81    938.16 o 
   3   9   6     1143.95      344.13    441.90 o 
   5   9   6     1330.15      656.81    721.33 o 
 -10  10   6     1053.17     1112.97    246.32 o 
  -8  10   6      342.83      469.72    120.02 o 
  -6  10   6     6288.40     5312.95    214.96 o 
  -4  10   6        0.48       -9.05     63.28 o 
  -2  10   6      291.10      334.92    124.58 o 
   0  10   6     6146.60     6699.11    327.11 o 
   2  10   6      131.37      -47.23    187.23 o 
   4  10   6     4741.14     3510.33    353.87 o 
  -9  11   6       79.89       33.95    156.73 o 
  -7  11   6      459.03      457.27    113.50 o 
  -5  11   6       29.38      -26.16     82.15 o 
  -3  11   6     2538.72     2366.37    173.86 o 
  -1  11   6      223.94      165.10    142.55 o 
   1  11   6      146.97      152.79    163.74 o 
   3  11   6      784.79      388.83    249.45 o 
   5  11   6       59.30     -374.40    493.40 o 
 -10  12   6      236.65      404.68    214.72 o 
  -8  12   6      508.73      597.23    124.30 o 
  -6  12   6      259.25      305.28    102.84 o 
  -4  12   6      150.56      220.26     79.22 o 
  -2  12   6      233.11      183.81    130.98 o 
   0  12   6      250.25      244.25    159.14 o 
   2  12   6      800.67      731.70    228.62 o 
   4  12   6      297.01     -283.72    598.86 o 
  -9  13   6       22.54       15.62    201.77 o 
  -7  13   6     1165.76     1048.05    129.49 o 
  -5  13   6     1878.90     1622.76    210.12 o 
  -3  13   6     4007.23     3738.16    255.02 o 
  -1  13   6     1909.66     1748.74    189.11 o 
   1  13   6     2299.90     2066.99    282.97 o 
   3  13   6       36.59     -283.22    191.59 o 
  -8  14   6        0.33       -3.46    109.00 o 
  -6  14   6        5.23      101.35    147.57 o 
  -4  14   6        3.24      118.85    153.40 o 
  -2  14   6      221.56       83.67    139.28 o 
   0  14   6     2027.37     1834.94    318.29 o 
   2  14   6       28.22      -88.40    213.45 o 
  -7  15   6       69.29      -10.00    156.20 o 
  -5  15   6     1240.58     1042.65    190.98 o 
  -3  15   6      665.62      518.39    186.55 o 
  -1  15   6     4025.37     4169.67    279.11 o 
   1  15   6       73.02     -108.69    193.73 o 
   3  15   6     1679.75     1200.74    419.15 o 
  -6  16   6       21.53      -59.01    161.88 o 
  -4  16   6     2617.67     1964.21    399.19 o 
  -2  16   6     1386.83      896.09    370.04 o 
   0  16   6       71.69     -198.01    185.38 o 
   2  16   6     1880.23     1809.40    516.36 o 
  -5  17   6     2668.16     1946.69    370.64 o 
  -3  17   6       21.18      -37.63    285.06 o 
  -1  17   6     1472.05      631.39    453.03 o 
   1  17   6       24.79     -120.13    310.09 o 
  -4  18   6       35.07      182.74    205.77 o 
  -2  18   6      442.52       62.89    694.21 o 
 -11   1   7      345.19      312.33    150.88 o 
  -9   1   7      406.17      582.96    152.99 o 
  -7   1   7     2327.21     2578.22    232.12 o 
  -5   1   7      110.10      178.52    127.83 o 
  -3   1   7     3279.51     3486.58    157.78 o 
  -1   1   7     1298.49     1473.17    153.53 o 
   1   1   7     7735.85     8454.42    337.87 o 
   3   1   7     2016.50     1990.99    173.83 o 
   5   1   7      771.83      337.10    280.01 o 
 -12   2   7       42.03       90.60    153.44 o 
 -10   2   7      996.80     1028.92    163.71 o 
  -8   2   7     1036.90     1325.78    176.53 o 
  -6   2   7    11740.61    12278.66    571.54 o 
  -4   2   7     4548.32     4459.15    273.12 o 
  -2   2   7    22029.78    22034.08    583.78 o 
   0   2   7      115.66       91.52    125.08 o 
   2   2   7     3198.47     3232.78    202.14 o 
   4   2   7     1146.15     1102.48    211.58 o 
 -11   3   7      207.57      270.36    146.10 o 
  -9   3   7     1341.57     1421.30    178.88 o 
  -7   3   7     1383.17     1697.91    192.09 o 
  -5   3   7     1547.27     1929.08    192.44 o 
  -3   3   7     3606.26     3518.32    161.77 o 
  -1   3   7      285.63      329.84     89.47 o 
   1   3   7     6709.13     6246.47    278.45 o 
   3   3   7      411.85      425.96    135.45 o 
   5   3   7      784.88      603.27    270.49 o 
 -10   4   7      100.63      148.21    143.75 o 
  -8   4   7     5184.17     5320.53    312.60 o 
  -6   4   7      222.38      387.17    146.73 o 
  -4   4   7    15246.31    15502.31    431.81 o 
  -2   4   7       24.31      192.69    125.51 o 
   0   4   7    10518.74    10478.47    711.55 o 
   2   4   7       20.49       31.71    126.61 o 
   4   4   7     1392.39     1169.83    227.70 o 
 -11   5   7     1816.10     1550.43    189.39 o 
  -9   5   7      196.32      377.35    153.26 o 
  -7   5   7     5601.77     6049.77    345.27 o 
  -5   5   7     2420.98     2552.54    229.10 o 
  -3   5   7     1296.99     1553.62    229.95 o 
  -1   5   7     5278.32     5586.36    183.20 o 
   1   5   7      823.93      990.47    140.79 o 
   3   5   7     6167.85     5754.83    542.32 o 
   5   5   7       48.75     -111.87    424.78 o 
 -10   6   7       44.89      175.45    148.65 o 
  -8   6   7     1571.95     1526.56    227.46 o 
  -6   6   7      335.33      304.52    128.34 o 
  -4   6   7     2809.12     2824.15    138.17 o 
  -2   6   7     1738.30     1802.63    156.64 o 
   0   6   7       56.65       27.20    133.95 o 
   2   6   7       21.03       41.36    190.15 o 
   4   6   7      976.16      630.23    269.83 o 
 -11   7   7       57.35       15.23    219.10 o 
  -9   7   7      502.62      642.53    131.22 o 
  -7   7   7       40.19       70.77    106.12 o 
  -5   7   7      709.57      690.82    111.80 o 
  -3   7   7     1225.76     1431.47    126.85 o 
  -1   7   7     2058.73     2130.95    195.12 o 
   1   7   7     3757.96     3775.37    313.69 o 
   3   7   7      214.27      199.85    219.09 o 
   5   7   7      997.36      690.26    671.17 o 
 -10   8   7      391.45      443.13    235.47 o 
  -8   8   7     1834.69     1805.59    171.32 o 
  -6   8   7     6268.80     5767.11    238.67 o 
  -4   8   7     3726.11     3886.74    144.05 o 
  -2   8   7    19877.82    17796.78    617.50 o 
   0   8   7       48.98      -92.55    155.14 o 
   2   8   7      887.77      789.56    213.29 o 
   4   8   7       88.56       67.58    247.46 o 
  -9   9   7       57.05       69.90    129.69 o 
  -7   9   7      461.91      381.06    132.08 o 
  -5   9   7      668.49      832.46    115.51 o 
  -3   9   7     1528.40     1442.24    149.01 o 
  -1   9   7     1702.57     1797.88    191.29 o 
   1   9   7     2294.74     1959.97    319.16 o 
   3   9   7     1629.80      864.83    610.26 o 
 -10  10   7      289.79      459.35    200.65 o 
  -8  10   7       29.90     -153.57    102.38 o 
  -6  10   7     1343.12     1364.15    127.97 o 
  -4  10   7        9.43       37.88     79.66 o 
  -2  10   7     7247.03     6904.19    330.15 o 
   0  10   7       43.88      -54.41    166.34 o 
   2  10   7     1459.19     1243.64    497.09 o 
   4  10   7       31.68     -349.67    381.09 o 
  -9  11   7     2066.94     2277.64    222.98 o 
  -7  11   7      132.37      -16.69    107.48 o 
  -5  11   7     1073.14     1153.05    121.39 o 
  -3  11   7     1310.60     1339.04    163.82 o 
  -1  11   7      220.32      303.43    167.22 o 
   1  11   7     5250.30     6161.79    609.90 o 
   3  11   7      530.38       60.00    211.59 o 
  -8  12   7       27.53       13.53    120.07 o 
  -6  12   7     2618.12     2296.17    155.05 o 
  -4  12   7      489.51      356.23     96.72 o 
  -2  12   7     6069.40     6038.75    313.39 o 
   0  12   7      467.91      636.73    196.10 o 
   2  12   7     1168.27      955.16    420.29 o 
  -9  13   7       44.00      151.98    170.02 o 
  -7  13   7       91.93      139.70    114.25 o 
  -5  13   7      352.38      308.79    139.32 o 
  -3  13   7      504.56      480.75    150.91 o 
  -1  13   7     1833.71     1763.37    215.26 o 
   1  13   7      812.65      588.81    248.28 o 
  -8  14   7     1282.14      429.61    395.73 o 
  -6  14   7      947.78      717.18    185.44 o 
  -4  14   7     3963.85     3627.74    240.31 o 
  -2  14   7      287.36      261.45    172.21 o 
   0  14   7     3297.98     3620.00    377.62 o 
   2  14   7       23.10     -176.78    426.49 o 
  -7  15   7      977.89      584.45    274.48 o 
  -5  15   7      701.89      401.01    184.98 o 
  -3  15   7      112.42       83.87    154.82 o 
  -1  15   7     2459.98     1936.89    336.94 o 
   1  15   7      363.16       92.62    346.15 o 
  -6  16   7      112.87       18.54    214.34 o 
  -4  16   7       22.65     -115.88    180.38 o 
  -2  16   7      189.68      166.95    233.54 o 
   0  16   7       30.38     -205.35    214.61 o 
  -5  17   7        0.47      -93.54    180.39 o 
  -3  17   7        0.47     -111.47    208.05 o 
 -10   0   8       86.93      228.05    232.80 o 
  -8   0   8      363.40      650.04    264.78 o 
  -6   0   8     2127.71     2273.79    316.94 o 
  -4   0   8      247.41      386.78    230.90 o 
  -2   0   8    19097.33    19028.75    593.15 o 
   0   0   8     2523.32     2564.65    320.94 o 
   2   0   8     5087.58     4842.25    451.14 o 
   4   0   8      687.56      501.38    279.63 o 
 -11   1   8      120.68      221.74    166.15 o 
  -9   1   8      828.42     1099.10    192.11 o 
  -7   1   8       19.12       59.20    161.66 o 
  -5   1   8     5806.32     6201.09    356.42 o 
  -3   1   8      561.22      754.93    120.29 o 
  -1   1   8     6817.03     6355.57    488.07 o 
   1   1   8      974.78     1109.71    192.14 o 
   3   1   8       63.72        0.11    173.82 o 
 -10   2   8     2512.07     2331.22    229.69 o 
  -8   2   8       14.05       64.05    169.50 o 
  -6   2   8      441.91      675.71    177.17 o 
  -4   2   8     1996.85     2119.96    227.87 o 
  -2   2   8      876.49     1031.59    114.65 o 
   0   2   8     3229.71     2978.97    243.68 o 
   2   2   8       54.08      151.47    171.70 o 
   4   2   8     1459.32     1228.70    337.86 o 
 -11   3   8     1299.90     1113.29    187.95 o 
  -9   3   8     1374.05     2016.85    225.13 o 
  -7   3   8     7811.30     8617.72    464.33 o 
  -5   3   8     6831.53     6818.80    377.04 o 
  -3   3   8     9825.46     9584.67    310.44 o 
  -1   3   8     1573.66     1934.89    137.84 o 
   1   3   8      460.15      530.72    133.65 o 
   3   3   8      504.24      520.28    235.95 o 
 -10   4   8      811.25     1056.92    191.76 o 
  -8   4   8      286.33      284.24    177.32 o 
  -6   4   8       15.88      -22.48    163.27 o 
  -4   4   8      296.93      522.71    108.95 o 
  -2   4   8     2162.19     2419.07    227.92 o 
   0   4   8     2177.51     2462.81    358.25 o 
   2   4   8     1421.28     1471.47    261.54 o 
   4   4   8      564.13      560.19    253.92 o 
 -11   5   8       26.38      189.23    166.04 o 
  -9   5   8        1.11      121.30    170.63 o 
  -7   5   8      835.79     1009.42    192.72 o 
  -5   5   8     1417.01     1489.37    213.22 o 
  -3   5   8     2080.85     2493.08    319.03 o 
  -1   5   8       16.15      -29.73     92.80 o 
   1   5   8      252.95      393.13    203.86 o 
   3   5   8       20.70       75.01    229.58 o 
 -10   6   8      733.29      977.41    191.91 o 
  -8   6   8      464.36      508.79    182.84 o 
  -6   6   8      259.24      271.72    173.67 o 
  -4   6   8     4464.75     4550.75    376.29 o 
  -2   6   8     2638.55     2630.14    207.76 o 
   0   6   8     6217.82     6157.43    401.25 o 
   2   6   8      548.37      661.54    235.21 o 
 -11   7   8      568.00      679.68    184.19 o 
  -9   7   8       23.26       19.45    137.12 o 
  -7   7   8     3954.15     4128.18    339.90 o 
  -5   7   8     4967.97     4595.94    262.64 o 
  -3   7   8      156.39      235.54    154.57 o 
  -1   7   8      166.00      173.64    207.40 o 
   1   7   8     1839.20     1969.79    265.23 o 
   3   7   8     1098.94      794.59    244.31 o 
 -10   8   8      365.24      430.02    179.99 o 
  -8   8   8     1806.44     1846.61    230.90 o 
  -6   8   8       33.22      -31.21    117.83 o 
  -4   8   8      987.24     1180.29    110.77 o 
  -2   8   8       37.09       91.48    191.82 o 
   0   8   8     1508.76     1605.60    263.92 o 
   2   8   8     1076.34      514.83    234.24 o 
  -9   9   8     1939.36     1979.90    277.24 o 
  -7   9   8       22.63     -141.32    117.02 o 
  -5   9   8    15362.36    13699.18    471.61 o 
  -3   9   8       16.18       97.49    156.64 o 
  -1   9   8     5586.60     5977.59    332.84 o 
   1   9   8      186.18      205.64    237.63 o 
   3   9   8      324.36       63.65    291.24 o 
 -10  10   8       53.71      156.85    237.75 o 
  -8  10   8      909.02      983.72    160.99 o 
  -6  10   8      610.00      516.31    128.59 o 
  -4  10   8      695.94      533.51    117.60 o 
  -2  10   8     4811.79     4990.23    293.69 o 
   0  10   8     1012.20      883.08    217.20 o 
  -9  11   8       64.97      104.40    142.59 o 
  -7  11   8       30.90      -43.96    115.58 o 
  -5  11   8      217.17      213.36    150.58 o 
  -3  11   8       68.97      193.27    163.92 o 
  -1  11   8      256.13      196.10    195.98 o 
   1  11   8     1434.51     1404.51    438.56 o 
  -8  12   8        0.65      107.08    135.98 o 
  -6  12   8        7.31      -23.78    145.62 o 
  -4  12   8      579.33      598.85    117.05 o 
  -2  12   8      648.21      766.03    196.68 o 
   0  12   8     2031.14     2100.56    580.51 o 
  -7  13   8     1432.31     1171.18    313.12 o 
  -5  13   8     2909.04     3233.29    283.02 o 
  -3  13   8      755.86      553.63    183.73 o 
  -1  13   8     1395.42     1373.92    239.45 o 
   1  13   8        0.07     -142.40    306.57 o 
  -6  14   8      339.48      311.83    193.88 o 
  -4  14   8        1.99       16.63    111.79 o 
  -2  14   8     1940.99     1933.71    238.36 o 
   0  14   8      334.37      123.47    260.98 o 
  -5  15   8        3.83      -41.16    193.02 o 
  -3  15   8     1705.24     1986.14    391.30 o 
  -1  15   8        2.53     -233.02    219.57 o 
  -4  16   8     1019.09      712.30    417.24 o 
 -11   1   9       83.71      440.19    193.76 o 
  -9   1   9       17.85      269.53    201.22 o 
  -7   1   9       93.87      299.01    201.01 o 
  -5   1   9     2243.34     2635.35    269.61 o 
  -3   1   9     2505.66     2882.35    182.14 o 
  -1   1   9     3146.59     2797.84    354.44 o 
   1   1   9     2805.73     2668.97    264.60 o 
   3   1   9     1089.83     1018.93    335.77 o 
 -10   2   9      190.14      499.48    201.40 o 
  -8   2   9     4682.25     5549.16    376.31 o 
  -6   2   9      770.94      994.41    219.34 o 
  -4   2   9     9380.68     9282.44    503.29 o 
  -2   2   9       59.47      287.57    136.10 o 
   0   2   9      201.52      165.45    173.57 o 
   2   2   9      902.31      915.62    217.66 o 
 -11   3   9      198.44      401.17    194.46 o 
  -9   3   9      189.03      541.11    205.69 o 
  -7   3   9     1417.41     1728.46    236.24 o 
  -5   3   9     1838.53     2109.66    250.04 o 
  -3   3   9      338.24      290.63    139.92 o 
  -1   3   9     3337.48     3102.81    180.33 o 
   1   3   9      164.16      235.35    191.76 o 
   3   3   9      542.68      452.84    340.72 o 
 -10   4   9     2380.78     2656.81    272.90 o 
  -8   4   9        8.53      220.58    204.59 o 
  -6   4   9     5691.91     6453.67    404.34 o 
  -4   4   9        6.48       16.63    121.93 o 
  -2   4   9     1206.24     1289.48    226.67 o 
   0   4   9     1110.71      798.43    231.83 o 
   2   4   9      816.91      740.84    355.75 o 
 -11   5   9       38.23      125.09    192.07 o 
  -9   5   9      551.58      785.21    213.86 o 
  -7   5   9     2030.84     2296.18    261.86 o 
  -5   5   9      885.83     1029.89    231.71 o 
  -3   5   9     6420.38     6941.85    353.59 o 
  -1   5   9      222.67      321.59    177.00 o 
   1   5   9     5492.72     5447.33    518.24 o 
 -10   6   9      460.27      616.10    209.20 o 
  -8   6   9      983.19     1036.42    272.20 o 
  -6   6   9       37.12      147.07    200.99 o 
  -4   6   9      185.33      119.96    129.71 o 
  -2   6   9      347.14      497.89    176.37 o 
   0   6   9     1378.47     1361.77    264.58 o 
   2   6   9       71.13      160.83    266.55 o 
  -9   7   9        5.87       -0.97    163.35 o 
  -7   7   9       89.03      -13.50    155.39 o 
  -5   7   9      456.06      534.01    173.49 o 
  -3   7   9      230.97      353.82    222.32 o 
  -1   7   9     3020.92     3110.69    323.50 o 
   1   7   9      575.34      206.92    254.06 o 
 -10   8   9       76.29      253.31    169.33 o 
  -8   8   9     6163.13     6150.09    419.93 o 
  -6   8   9      147.27      194.96    164.57 o 
  -4   8   9     4621.12     4668.26    217.68 o 
  -2   8   9     1616.49     1742.50    274.96 o 
   0   8   9      104.96       -4.72    248.71 o 
   2   8   9      312.13       64.33    249.82 o 
  -9   9   9        1.50      -60.93    174.27 o 
  -7   9   9      113.45      -53.62    152.80 o 
  -5   9   9      474.84      722.75    178.41 o 
  -3   9   9     2328.10     2244.86    407.55 o 
  -1   9   9      497.63      367.91    259.45 o 
   1   9   9      694.21      594.27    448.46 o 
  -8  10   9     1422.87     1623.87    225.71 o 
  -6  10   9       36.68       14.83    139.80 o 
  -4  10   9     1141.02     1171.25    150.41 o 
  -2  10   9        1.45      121.40    246.38 o 
   0  10   9      315.52      302.99    279.16 o 
  -7  11   9      237.13      102.45    137.29 o 
  -5  11   9     2220.11     2091.69    279.29 o 
  -3  11   9      495.36      597.62    201.03 o 
  -1  11   9     4284.40     4847.01    595.05 o 
  -8  12   9     1125.16     1232.68    249.10 o 
  -6  12   9        2.16       29.75    168.13 o 
  -4  12   9     2609.76     2630.34    190.64 o 
  -2  12   9      869.04      980.55    233.26 o 
   0  12   9        3.99      -90.82    291.09 o 
  -7  13   9      396.57      245.42    279.53 o 
  -5  13   9      509.81      523.94    191.06 o 
  -3  13   9      733.49      684.71    216.54 o 
  -1  13   9       43.73      -18.45    243.63 o 
  -4  14   9       54.74      -63.54    133.91 o 
 -10   0  10      186.90      215.10    319.02 o 
  -8   0  10     2171.17     3067.57    476.84 o 
  -6   0  10      694.76     1091.27    342.43 o 
  -4   0  10     7890.86     7363.69    659.96 o 
  -2   0  10     5234.34     4467.15    273.06 o 
   0   0  10     5755.88     4729.75    473.79 o 
  -9   1  10       12.07      257.88    231.23 o 
  -7   1  10     3942.11     4385.96    359.52 o 
  -5   1  10        0.15      284.34    226.78 o 
  -3   1  10     1580.94     1767.20    180.33 o 
  -1   1  10      533.73      153.49    342.82 o 
   1   1  10        2.83      136.01    210.05 o 
 -10   2  10       12.77      342.01    228.20 o 
  -8   2  10      294.66      614.35    243.66 o 
  -6   2  10     1095.47     1523.14    352.05 o 
  -4   2  10     1043.13     1224.64    268.77 o 
  -2   2  10     1172.03     1142.27    261.25 o 
   0   2  10       28.02      -45.49    307.98 o 
  -9   3  10     1054.75     1672.77    273.94 o 
  -7   3  10      951.37     1428.16    260.53 o 
  -5   3  10     1375.46     1752.22    274.83 o 
  -3   3  10      224.41      229.00    169.74 o 
  -1   3  10       51.01       30.98    142.73 o 
   1   3  10      451.33      655.75    362.61 o 
 -10   4  10      135.33      404.48    234.45 o 
  -8   4  10      206.97      478.14    241.70 o 
  -6   4  10      346.87      556.90    241.76 o 
  -4   4  10      353.84      463.64    162.67 o 
  -2   4  10      995.57     1626.53    404.68 o 
   0   4  10      503.06      505.18    358.23 o 
  -9   5  10     1389.46     1921.01    343.23 o 
  -7   5  10       63.36      155.97    226.02 o 
  -5   5  10      170.22      505.31    263.02 o 
  -3   5  10       31.29     -206.31    301.69 o 
  -1   5  10      587.37      538.47    271.53 o 
   1   5  10       21.07      -25.70    397.25 o 
  -8   6  10      143.12      258.13    279.81 o 
  -6   6  10     2468.69     2824.75    321.90 o 
  -4   6  10     1418.17     1721.48    192.24 o 
  -2   6  10     5947.84     4956.39    384.23 o 
   0   6  10      545.86      627.20    411.15 o 
  -9   7  10      291.26      328.53    255.51 o 
  -7   7  10      714.47      740.93    200.68 o 
  -5   7  10     2323.24     2612.33    256.61 o 
  -3   7  10      215.25      268.78    205.23 o 
  -1   7  10      388.25      454.81    257.58 o 
  -8   8  10       11.51      -42.30    224.54 o 
  -6   8  10     1090.09     1161.77    215.82 o 
  -4   8  10      331.70      338.31    183.40 o 
  -2   8  10      479.61      314.48    264.41 o 
   0   8  10      920.41      698.24    282.97 o 
  -7   9  10     2259.92     2309.87    235.14 o 
  -5   9  10      144.44      243.93    261.58 o 
  -3   9  10     1104.05     1104.21    409.05 o 
  -1   9  10     1233.48     1021.03    298.51 o 
  -8  10  10      658.08      635.51    218.07 o 
  -6  10  10      172.89       11.55    239.69 o 
  -4  10  10     2558.40     2610.53    229.17 o 
  -2  10  10      394.66      466.18    291.36 o 
  -7  11  10      168.01       54.10    227.90 o 
  -5  11  10      283.58      271.68    162.12 o 
  -3  11  10        6.49      -42.26    371.17 o 
  -4  12  10      620.88      704.61    195.23 o 
  -9   1  11      145.74      743.81    282.04 o 
  -5   1  11     1979.51     2736.10    349.13 o 
  -3   1  11     2426.17     2553.51    221.75 o 
  -1   1  11      357.04      139.68    196.16 o 
  -8   2  11      112.60      452.09    268.78 o 
  -6   2  11      715.73     1605.40    295.85 o 
  -4   2  11       17.30      286.22    287.77 o 
  -2   2  11       25.77      101.13    160.70 o 
  -9   3  11      293.23      784.42    290.05 o 
  -7   3  11      547.43      944.79    284.59 o 
  -5   3  11      209.92      739.15    290.39 o 
  -3   3  11      879.33     1135.77    214.27 o 
  -1   3  11       70.09      313.43    213.67 o 
  -8   4  11     1329.40     1925.70    327.15 o 
  -6   4  11      111.02      466.65    338.44 o 
  -4   4  11      752.72      957.41    202.24 o 
  -2   4  11      495.05      538.69    422.00 o 
  -7   5  11      231.61      188.37    358.05 o 
  -5   5  11     4607.42     5155.61    489.21 o 
  -3   5  11      354.88      503.94    236.08 o 
  -8   6  11      815.88      849.90    489.87 o 
  -6   6  11      173.85      444.26    629.77 o 
  -4   6  11       50.09      -96.72    189.65 o 
  -2   6  11     1458.52      591.79    366.41 o 
  -7   7  11      381.90      313.26    222.06 o 
  -5   7  11      202.74      555.52    346.39 o 
  -3   7  11     1360.85     1055.18    265.96 o 
  -6   8  11      201.16       99.35    232.81 o 
  -4   8  11        0.04      -52.51    216.61 o 
  -5   9  11      591.74      473.32    328.30 o 
  -6   0  12     2778.40     3597.52    581.91 o 
  -4   0  12      441.31      810.32    489.95 o 
  -5   1  12      991.86     1573.88    358.98 o 
  -6   2  12       10.30      685.05    316.75 o 
  -5   3  12      324.75      827.77    350.49 o 
                                                 
